# Supplementary material for: Enhanced Sinterability, Thermal Conductivity and Dielectric Constant of Glass-Ceramics with PVA and BN Additions
Source: Materials (Basel). 2022 Feb 24;15(5):1685. doi: 10.3390/ma15051685 (PMC8910993; doi:10.3390/ma15051685)
Supplement: Supplementary file 1 [file materials-15-01685-s001.zip]

Archive with 1 entries (1 files):
- materials-1568695-supplementary.pdf
